# Supplementary material for: Serum Level of Cytokeratin 18 (M65) as a Prognostic Marker of High Cardiovascular Disease Risk in Individuals with Non-Alcoholic Fatty Liver Disease
Source: Biomolecules. 2023 Jul 14;13(7):1128. doi: 10.3390/biom13071128 (PMC10377236; doi:10.3390/biom13071128)
Supplement: Supplementary file 1 [file biomolecules-13-01128-s001.zip]

Archive with 1 entries (1 files):
- biomolecules-2482673-supplementary.pdf
